# Supplementary material for: Photothermal Off-Resonance Tapping for Rapid and Gentle Atomic Force Imaging of Live Cells
Source: Int J Mol Sci. 2018 Sep 30;19(10):2984. doi: 10.3390/ijms19102984 (PMC6213139; doi:10.3390/ijms19102984)
Supplement: Supplementary file 1 [file ijms-19-02984-s001.zip]

Archive with 11 entries (10 files):
- SI/
- SI/mdpi.cls
- SI/nievergelt_ijms_2018_r1_SI.pdf
- SI/nievergelt_ijms_2018_r1_SI.tex
- SI/si_sebs.pdf
- SI/supplementary_video_1.avi
- SI/supplementary_video_1.mpg
- SI/supplementary_video_2.avi
- SI/supplementary_video_2.mp4
- SI/supplementary_video_3.avi
- SI/supplementary_video_3.mpg
