# Supplementary material for: Photothermal Off-Resonance Tapping for Rapid and Gentle Atomic Force Imaging of Live Cells
Source: Int J Mol Sci. 2018 Sep 30;19(10):2984. doi: 10.3390/ijms19102984 (PMC6213139; doi:10.3390/ijms19102984)
Supplement: Supplementary file 1 [file ijms-19-02984-s001.zip › SI/nievergelt_ijms_2018_r1_SI.tex]

%  LaTeX support: latex@mdpi.com 
%  In case you need support, please attach all files that are necessary for compiling as well as the log file, and specify the details of your LaTeX setup (which operating system and LaTeX version / tools you are using).

% You need to save the "mdpi.cls" and "mdpi.bst" files into the same folder as this template file.

%=================================================================
\documentclass[ijms,supfile,submit,moreauthors,pdftex,10pt,a4paper]{mdpi} 

% If you would like to post an early version of this manuscript as a preprint, you may use preprint as the journal and change 'submit' to 'accept'. The document class line would be, e.g. \documentclass[preprints,article,accept,moreauthors,pdftex,10pt,a4paper]{mdpi}. This is especially recommended for submission to arXiv, where line numbers should be removed before posting. For preprints.org, the editorial staff will make this change immediately prior to posting.

%
%--------------------
% Class Options:
%--------------------
% journal
%----------
% Choose between the following MDPI journals:
% actuators, addictions, admsci, aerospace, agriculture, agronomy, algorithms, animals, antibiotics, antibodies, antioxidants, applsci, arts, asi, atmosphere, atoms, axioms, batteries, bdcc, behavsci, beverages, bioengineering, biology, biomedicines, biomimetics, biomolecules, biosensors, brainsci, buildings, carbon, cancers, catalysts, cells, ceramics, challenges, chemengineering, chemosensors, children, chromatography, cleantechnol, climate, coatings, colloids, computation, computers, condensedmatter, cosmetics, cryptography, crystals, cybersecurity, data, dentistry, designs, diagnostics, diseases, diversity, econometrics, economies, education, electrochem, electrochemistry, electronics, energies, entropy, environments, epigenomes, est, fermentation, fibers, fire, fishes, fluids, foods, forecasting, forests, fractalfract, futureinternet, galaxies, games, gastrointestdisord, gels, genealogy, genes, geosciences, geriatrics, hazardousmatters, healthcare, heritage, highthroughput, horticulturae, humanities, hydrology, informatics, information, infrastructures, inorganics, insects, instruments, ijerph, ijfs, ijms, ijgi, ijtpp, inventions, j, jcdd, jcm, jcs, jdb, jfb, jfmk, jimaging, jof, jintelligence, jlpea, jmmp, jmse, joitmc, jpm, jrfm, jsan, land, languages, laws, life, literature, logistics, lubricants, machines, magnetochemistry, make, marinedrugs, materials, mathematics, mca, mti, medsci, medicina, medicines, membranes, metabolites, metals, microarrays, micromachines, microorganisms, minerals, modelling, molbank, molecules, mps, nanomaterials, ncrna, neonatalscreening, neuroglia, nitrogen, nutrients, ohbm, particles, pathogens, pharmaceuticals, pharmaceutics, pharmacy, philosophies, photonics, plants, plasma, polymers, polysaccharides, preprints, proceedings, processes, proteomes, publications, quaternary, qubs, reactions, reactions, recycling, religions, remotesensing, reports, resources, risks, robotics, safety, scipharm, sensors, separations, sexes, sinusitis, socsci, societies, soilsystems, sports, standards, stats, surfaces, surgeries, sustainability, symmetry, systems, technologies, toxics, toxins, tropicalmed, universe, urbansci, vaccines, vehicles, vetsci, vibration, viruses, vision, water, wem
%---------
% article
%---------
% The default type of manuscript is article, but can be replaced by: 
% abstract, addendum, article, benchmark, book, bookreview, briefreport, casereport, changes, comment, commentary, communication, conceptpaper, correction, conferenceproceedings, conferencereport, expressionofconcern, meetingreport, creative, datadescriptor, discussion, editorial, essay, erratum, hypothesis, interestingimages, letter, meetingreport, newbookreceived, opinion, obituary, projectreport, reply, reprint, retraction, review, perspective, protocol, shortnote, supfile, technicalnote, viewpoint
% supfile = supplementary materials
% protocol: If you are preparing a "Protocol" paper, please refer to http://www.mdpi.com/journal/mps/instructions for details on its expected structure and content.
%----------
% submit
%----------
% The class option "submit" will be changed to "accept" by the Editorial Office when the paper is accepted. This will only make changes to the frontpage (e.g. the logo of the journal will get visible), the headings, and the copyright information. Also, line numbering will be removed. Journal info and pagination for accepted papers will also be assigned by the Editorial Office.
%------------------
% moreauthors
%------------------
% If there is only one author the class option oneauthor should be used. Otherwise use the class option moreauthors.
%---------
% pdftex
%---------
% The option pdftex is for use with pdfLaTeX. If eps figures are used, remove the option pdftex and use LaTeX and dvi2pdf.

%=================================================================
\firstpage{1} 
\makeatletter 
\setcounter{page}{\@firstpage} 
\makeatother
\pubvolume{xx}
\issuenum{1}
\articlenumber{1}
\pubyear{2018}
\copyrightyear{2018}
%\externaleditor{Academic Editor: name}
\history{Received: date; Accepted: date; Published: date}

%\updates{yes} % If there is an update available, un-comment this line
 
%------------------------------------------------------------------
% The following line should be uncommented if the LaTeX file is uploaded to arXiv.org
%\pdfoutput=1

%=================================================================
% Add packages and commands here. The following packages are loaded in our class file: fontenc, calc, indentfirst, fancyhdr, graphicx, lastpage, ifthen, lineno, float, amsmath, setspace, enumitem, mathpazo, booktabs, titlesec, etoolbox, amsthm, hyphenat, natbib, hyperref, footmisc, geometry, caption, url, mdframed, tabto, soul, multirow, microtype, tikz, siunitx

\DeclareSIUnit\Molar{M}

%=================================================================
%% Please use the following mathematics environments: Theorem, Lemma, Corollary, Proposition, Characterization, Property, Problem, Example, ExamplesandDefinitions, Hypothesis, Remark, Definition
%% For proofs, please use the proof environment (the amsthm package is loaded by the MDPI class).

%=================================================================
% Full title of the paper (Capitalized)
\Title{Photothermal off-resonance tapping for rapid and gentle atomic force imaging of live cells}

% Author Orchid ID: enter ID or remove command
\newcommand{\orcidauthorA}{0000-0003-3772-6318} % Add \orcidA{} behind the author's name
%\newcommand{\orcidauthorB}{0000-0000-000-000X} % Add \orcidB{} behind the author's name
\newcommand{\orcidauthorC}{0000-0002-0610-0550} % Add \orcidC{} behind the author's name
\newcommand{\orcidauthorD}{0000-0002-0557-3479} % Add \orcidD{} behind the author's name
\newcommand{\orcidauthorE}{0000-0001-5889-3022} % Add \orcidD{} behind the author's name

% Authors, for the paper (add full first names)
\Author{Adrian P. Nievergelt $^{1}$\orcidA{}, Charlène Brillard$^{1}$, Haig A. Eskandarian$^{1,2}$\orcidC{} John D. McKinney$^{2}$\orcidD{} and Georg E. Fantner$^{1}$*\orcidE{}}

% Authors, for metadata in PDF
\AuthorNames{Firstname Lastname, Firstname Lastname and Firstname Lastname}

% Affiliations / Addresses (Add [1] after \address if there is only one affiliation.)
\address{%
$^{1}$ \quad Laboratory for Bio- and Nano-Instrumentation, Swiss Federal Institute of Technology Lausanne (EPFL), Lausanne 1015, Switzerland. georg.fantner@epfl.ch \\
$^{2}$ \quad UPKIN, Swiss Federal Institute of Technology Lausanne (EPFL), Lausanne 1015, Switzerland.}

% Contact information of the corresponding author
\corres{Correspondence: georg.fantner@epfl.ch; Tel.: +41 21 69 36431}

% Current address and/or shared authorship
% \firstnote{Current address: Affiliation 3} 
% \secondnote{These authors contributed equally to this work.}
% The commands \thirdnote{} till \eighthnote{} are available for further notes

% Simple summary
%\simplesumm{}

% Abstract (Do not insert blank lines, i.e. \\) 


% Keywords
% \keyword{High-speed atomic force microscopy, photothermal off-resonance tapping, live cell imaging, antimicrobial peptide, thrombocytes, bacterial imaging, cell lysis}

% The fields PACS, MSC, and JEL may be left empty or commented out if not applicable
%\PACS{J0101}
%\MSC{}
%\JEL{}

%%%%%%%%%%%%%%%%%%%%%%%%%%%%%%%%%%%%%%%%%%
% Only for the journal Data:
%\dataset{DOI number or link to the deposited data set in cases where the data set is published or set to be published separately. If the data set is submitted and will be published as a supplement to this paper in the journal Data, this field will be filled by the editors of the journal. In this case, please make sure to submit the data set as a supplement when entering your manuscript into our manuscript editorial system.}

%\datasetlicense{license under which the data set is made available (CC0, CC-BY, CC-BY-SA, CC-BY-NC, etc.)}

%%%%%%%%%%%%%%%%%%%%%%%%%%%%%%%%%%%%%%%%%%


\begin{document}
%%%%%%%%%%%%%%%%%%%%%%%%%%%%%%%%%%%%%%%%%%
%% Only for the journal Gels: Please place the Experimental Section after the Conclusions

%%%%%%%%%%%%%%%%%%%%%%%%%%%%%%%%%%%%%%%%%%

\section{Mechanical contrast extraction in photothermal off--resonance tapping AFM}

\begin{figure}[H]
\centering
\includegraphics[width=.8\textwidth]{si_sebs}
\caption{Simultaneous topography measurement and mechanical contrast extraction during a scan of a thin--film sample of Styrene--Ethylene--Butylene--Styrene (SEBS) block copolymer on silicon in PORT. Data channels shown are a) height information at peak force, b) stiffness, directly related to the young's modulus of the underlying sample, c) adhesion distance and d) dissipation or energy loss during an approach--retract cycle. Sample scanned at 2 lines/s in air at \SI{10}{\kilo\hertz} PORT rate with a Bruker FastScan-D cantilever.} \label{sfig:sebs}
\end{figure}


%%%%%%%%%%%%%%%%%%%%%%%%%%%%%%%%%%%%%%%%%%
%% optional
% \appendixtitles{no} %Leave argument "no" if all appendix headings stay EMPTY (then no dot is printed after "Appendix A"). If the appendix sections contain a heading then change the argument to "yes".
% \appendixsections{multiple} %Leave argument "multiple" if there are multiple sections. Then a counter is printed ("Appendix A"). If there is only one appendix section then change the argument to "one" and no counter is printed ("Appendix").
% \appendix
% \section{}
% \subsection{}
% The appendix is an optional section that can contain details and data supplemental to the main text. For example, explanations of experimental details that would disrupt the flow of the main text, but nonetheless remain crucial to understanding and reproducing the research shown; figures of replicates for experiments of which representative data is shown in the main text can be added here if brief, or as Supplementary data. Mathematical proofs of results not central to the paper can be added as an appendix.
% 
% \section{}
% All appendix sections must be cited in the main text. In the appendixes, Figures, Tables, etc. should be labeled starting with `A', e.g., Figure A1, Figure A2, etc. 

% \begin{figure}[H]
% \centering
% \includegraphics[width=.8\textwidth]{si_sebs}
% \caption{ } \label{sfig:sebs}
% \end{figure}

%%%%%%%%%%%%%%%%%%%%%%%%%%%%%%%%%%%%%%%%%%
% Citations and References in Supplementary files are permitted provided that they also appear in the reference list here. 

%=====================================
% References, variant A: internal bibliography
%=====================================
% \reftitle{References}


% The following MDPI journals use author-date citation: Arts, Econometrics, Economies, Genealogy, Humanities, IJFS, JRFM, Laws, Religions, Risks, Social Sciences. For those journals, please follow the formatting guidelines on http://www.mdpi.com/authors/references
% To cite two works by the same author: \citeauthor{ref-journal-1a} (\citeyear{ref-journal-1a}, \citeyear{ref-journal-1b}). This produces: Whittaker (1967, 1975)
% To cite two works by the same author with specific pages: \citeauthor{ref-journal-3a} (\citeyear{ref-journal-3a}, p. 328; \citeyear{ref-journal-3b}, p.475). This produces: Wong (1999, p. 328; 2000, p. 475)

%=====================================
% References, variant B: external bibliography
%=====================================
% \externalbibliography{yes}
% \bibliography{library}

%%%%%%%%%%%%%%%%%%%%%%%%%%%%%%%%%%%%%%%%%%
%% optional
% \sampleavailability{Samples of the compounds ...... are available from the authors.}

%%%%%%%%%%%%%%%%%%%%%%%%%%%%%%%%%%%%%%%%%%
\end{document}
